# Supplementary material for: Dysregulation of MMP2-dependent TGF-ß2 activation impairs fibrous cap formation in type 2 diabetes-associated atherosclerosis
Source: Nat Commun. 2024 Dec 9;15:10464. doi: 10.1038/s41467-024-50753-8 (PMC11628557; doi:10.1038/s41467-024-50753-8)
Supplement: Supplementary file 4 — Source data [file 41467_2024_50753_MOESM4_ESM.xlsx]

## Sheet: Fig 1a
Patient samples
Total fibrous cap area (μm2)
	ND	Q1	4667931
		Median	6252125
		Q3	10673356
	T2D	Q1	2167000
		Median	3665613
		Q3	5379269
fibrous cap area( % of total plaque area)
	ND	Q1	18.6
		Median	25.5
		Q3	34.0
	T2D	Q1	11.4
		Median	14.5
		Q3	18.0

## Sheet: Fig 1b
Patient samples
Total collagen (homogenate) mg/gram wet weight plaque
	ND	Q1	34.4
		Median	54.2
		Q3	74.9
	T2D	Q1	31.2
		Median	40.1
		Q3	50.1

## Sheet: Fig 1c
Patient samples
MOVAT collagen ( % of total plaque area)
	ND	Q1	1.1
		Median	2.4
		Q3	7.3
	T2D	Q1	0.9
		Median	1.9
		Q3	3.7

## Sheet: Fig 1e
		Beta	SE	P
	Alpha-actin (% area)	-0.446	0.12229	0.001
	Movat (% area)	-0.225	0.107094	0.04
	Glycophorin A (% area)	0.193	0.115092	0.097
	CD68 (% area)	0.08	0.112941	0.479
	ORO (% area)	0.218	0.119173	0.073

## Sheet: Fig 2a & supplementary Fig 2b
OPLS-DA analysis
Human Dataset
Primary ID	Classes	t[1]	to[1]
1	ND	0.489151	3.91037
2	ND	-0.46518	0.495017
3	ND	-0.60272	0.381246
4	ND	0.202648	-0.157889
5	ND	1.14553	2.15815
6	ND	-0.327006	-4.51829
7	ND	-2.64197	3.21459
8	ND	-0.706129	-0.23469
9	ND	-1.03207	-0.57483
10	ND	-0.275264	-0.271768
11	ND	-2.78743	0.290417
12	ND	-0.431896	2.95015
13	ND	-2.22287	-0.786551
14	ND	-1.80868	0.0715786
15	ND	-1.9882	-1.60751
16	ND	-1.55428	4.32661
17	ND	-2.0656	0.933191
18	ND	-0.111635	0.0292131
19	ND	-1.12353	0.159834
20	ND	-3.67402	0.40438
21	ND	-0.765952	-1.08634
22	ND	-0.446835	4.29982
23	ND	-0.733408	3.29071
24	ND	-2.86636	2.36702
25	ND	1.66276	-2.59227
26	ND	1.7504	0.613312
27	ND	-1.09265	-0.271056
28	ND	0.367974	-4.06739
29	ND	0.703259	-0.0948362
30	ND	-1.98092	1.4103
31	ND	-2.51535	-6.58726
32	ND	-0.223381	-0.129328
33	ND	1.19681	1.66617
34	ND	-2.91905	-3.82808
35	ND	-0.737187	1.18052
36	ND	-0.671606	1.41872
37	ND	1.87818	1.9946
38	ND	0.244813	-2.34723
39	ND	-1.58349	-0.915476
40	ND	1.6886	0.873314
41	ND	0.139706	0.805471
42	ND	-2.14789	1.83172
43	ND	0.380512	-0.292761
44	ND	-5.08311	0.116994
45	ND	-0.835395	0.385158
46	ND	-2.60856	-0.634078
47	ND	-2.93058	-4.19132
48	ND	-2.25994	-2.60888
49	ND	2.22335	-1.781
50	ND	0.368966	0.209276
51	ND	-1.59743	-1.58683
52	ND	0.45601	1.18459
53	ND	-1.49067	1.84031
54	ND	0.188735	1.72485
55	ND	-1.0179	-1.66015
56	ND	0.837596	3.25768
57	ND	-1.88297	1.4176
58	ND	0.434461	-0.620128
59	ND	-3.907	0.282806
60	ND	-2.41218	0.165759
61	ND	-0.581957	-0.0478237
62	ND	-0.674199	-5.82579
63	ND	-2.8808	1.19656
64	ND	0.233404	-0.248797
65	ND	-3.04253	-0.0323407
66	ND	-1.54897	0.426528
67	ND	0.0428843	2.63063
68	ND	1.12254	-0.869369
69	ND	-2.50479	0.0150128
70	ND	-2.08917	0.0704496
71	ND	-0.00836158	1.42485
72	ND	0.720133	-2.61603
73	ND	0.658711	0.0962486
74	ND	0.807977	-2.23411
75	ND	-0.479507	0.472771
76	ND	0.900028	-2.56151
77	ND	1.13932	-0.163739
78	ND	0.458775	-0.65434
79	ND	-0.293765	-2.06297
80	ND	0.118992	-3.79753
81	ND	0.981154	-0.919587
82	ND	0.608657	2.40171
83	ND	-0.531258	0.0375319
84	ND	-1.35621	0.608477
85	ND	-1.399	1.30878
86	ND	-1.01742	-1.39367
87	ND	-2.06776	1.71436
88	ND	-0.319391	-1.97469
89	ND	0.10895	1.47116
90	ND	-0.369535	0.225309
91	ND	0.053907	4.06479
92	ND	-0.319665	1.46544
93	ND	-1.46351	-0.139547
94	ND	0.462071	0.0902653
95	ND	-0.027415	0.219021
96	ND	-2.82197	-0.204108
97	ND	-0.645298	-0.0145901
98	ND	-1.75204	-1.74922
99	ND	0.994233	-0.431753
100	ND	-1.3558	0.169569
101	ND	-1.29163	-0.920328
102	ND	-5.28099	-0.0268881
103	ND	-2.82198	1.84815
104	ND	0.675541	-2.50753
105	ND	-1.12897	-0.0542405
106	ND	2.41651	1.13483
107	ND	1.76187	3.82202
108	ND	1.70906	1.7565
109	ND	1.87313	3.1821
110	ND	-2.16193	0.307314
111	ND	0.240368	3.00859
112	ND	0.312271	0.688176
113	ND	0.232219	1.49591
114	ND	-0.310273	0.109025
115	ND	-0.356402	1.52629
116	ND	-2.27364	1.6304
117	ND	1.10839	0.942713
118	ND	-2.11292	0.158872
119	ND	-0.522632	-2.29026
120	ND	-0.0903485	-3.98966
121	ND	1.97624	1.42514
122	ND	-0.427168	1.6226
123	ND	1.81729	0.896687
124	ND	0.223704	-3.02308
125	ND	-1.38158	0.0695664
126	ND	1.86517	3.96096
127	ND	0.720529	-0.358728
128	ND	-0.319443	-2.98546
129	ND	-3.72456	-2.91979
130	ND	-1.19057	2.51048
131	ND	0.212826	-3.15801
132	ND	-3.01475	-0.892834
133	ND	-0.762885	-0.425252
134	ND	-0.539727	-2.99121
135	ND	2.70851	0.656305
136	ND	-2.13597	1.35666
137	ND	-0.943127	-1.16062
138	ND	1.01001	-1.97146
139	ND	-2.25385	-2.7484
140	ND	0.932847	-1.95443
141	ND	-1.60716	-0.0293217
142	ND	-1.53979	-2.01565
143	ND	-1.35872	-0.169055
144	ND	-1.81883	1.52006
145	ND	-1.75324	2.93442
146	ND	-1.24269	-2.87623
147	ND	1.16692	-1.52828
148	T2D	4.18789	2.09296
149	T2D	2.13475	-0.00360025
150	T2D	-0.550018	-1.95578
151	T2D	-0.566259	0.0337084
152	T2D	-0.717002	1.02365
153	T2D	-0.501527	0.423524
154	T2D	-6.04423	-0.0511952
155	T2D	3.60377	1.03908
156	T2D	0.394114	-0.205149
157	T2D	0.981061	-1.40866
158	T2D	0.937844	-4.89734
159	T2D	1.67604	-0.872659
160	T2D	0.164706	-1.43093
161	T2D	1.26551	0.103056
162	T2D	-1.39388	-2.7825
163	T2D	1.30434	2.89646
164	T2D	-0.910849	-1.56011
165	T2D	1.33207	-1.17256
166	T2D	-1.88428	-1.99639
167	T2D	1.69211	0.484378
168	T2D	3.60574	-0.0655996
169	T2D	0.837012	-0.126005
170	T2D	1.16269	1.58526
171	T2D	-1.21604	-1.07563
172	T2D	-0.93799	-1.80852
173	T2D	0.381826	-0.0486917
174	T2D	-0.924513	0.0979299
175	T2D	1.55176	1.83589
176	T2D	0.808188	3.22462
177	T2D	0.990113	-0.00106224
178	T2D	1.13726	-0.135902
179	T2D	1.83598	-1.46115
180	T2D	0.438341	1.35217
181	T2D	-1.8448	-0.0358385
182	T2D	-0.237295	2.03097
183	T2D	-2.99734	0.160214
184	T2D	0.428477	0.648631
185	T2D	1.39837	-2.43258
186	T2D	1.31591	1.626
187	T2D	4.75388	-0.946996
188	T2D	1.92583	-0.146046
189	T2D	2.6403	0.886214
190	T2D	2.06115	1.90879
191	T2D	4.17239	-0.308188
192	T2D	1.76394	2.29194
193	T2D	2.51655	-2.85646
194	T2D	0.403336	2.83689
195	T2D	3.57072	1.10794
196	T2D	2.01126	-0.361917
197	T2D	0.18267	2.08609
198	T2D	2.55098	-1.18453
199	T2D	2.81239	-0.0562336
200	T2D	1.00246	2.47385
201	T2D	1.86291	1.27034
202	T2D	0.458757	0.516089
203	T2D	0.324225	-1.00435
204	T2D	1.40921	-0.182951
205	T2D	0.652494	0.411168
206	T2D	4.10043	1.55709
207	T2D	-0.409686	-1.10335
208	T2D	2.06486	0.439306
209	T2D	1.04338	0.688634
210	T2D	3.56397	1.05104
211	T2D	2.59517	0.780169
212	T2D	1.4513	-0.284828
213	T2D	0.719753	-0.622056
214	T2D	0.945491	0.242344
215	T2D	1.8418	0.426055
216	T2D	0.793026	0.900342
217	T2D	0.949613	-2.28555
218	T2D	1.65718	-1.1182

## Sheet: Fig 2b
VIP statistics
Patient samples
Features ID	VIP Scores	VIP cvSE*2.44693
TGFB3	1.65036	0.282745
TGFB2	1.62336	0.179169
TGFB1	1.35848	0.544263
HGF	1.26039	0.362947
Beta_NGF	1.22463	0.271195
PlGF	1.06145	0.192309
VEGF	0.886344	0.633759
PGFABBB	0.828231	0.386153
SCF	0.800211	0.293258
HB_EGF	0.774753	0.343415
PDGFsubunitB	0.750383	0.429043
GDF	0.720593	0.298043
CSF_1	0.502908	0.447068
FGF	0.459352	0.284399
EGF	0.434704	0.189064
GH	0.364995	0.252651

## Sheet: Fig 2c
Patient samples (plaque homogenates)
pg/g wet weight of plaque			TGF-β1	TGF-β2	TGF-β3
	ND	Q1	116	898	43
		Median	239	1485	72
		Q3	409	2843	126
	T2D	Q1	74	630	23
		Median	126	1004	40
		Q3	266	1454	64

## Sheet: Fig 2d
Plaque cells from patient samples
pg/g wet plaque weight			TGF-β1	TGF-β2	TGF-β3
	ND	Q1	115.8	898.2	43.39
		Median	238.8	1485	71.87
		Q3	409.3	2843	126.4
	T2D	Q1	74.27	629.8	22.59
		Median	26.4	1004	38.84
		Q3	255.3	1454	63.81

## Sheet: Fig 3b
		tSNE_1	tSNE_2
	1	-17.4488	-0.891135
	2	0.882573	-2.83161
	3	-19.8723	-3.87624
	4	-3.88987	1.30698
	5	5.43499	-19.9367
	6	-2.77016	0.212463
	7	7.05812	-18.1478
	8	-12.4948	11.7152
	9	-8.31886	8.22578
	10	-9.51951	10.3156
	11	-0.211381	1.64326
	12	20.5283	14.3443
	13	20.4407	10.4432
	14	-0.616064	1.37995
	15	15.1054	16.021
	16	2.35531	2.51678
	17	4.17454	-17.1049
	18	-8.95043	9.0229
	19	13.8095	16.4257
	20	5.27783	-10.0201
	21	3.97334	-4.87681
	22	-11.9679	5.9968
	23	-12.3521	8.52878
	24	5.70631	-11.8361
	25	-18.3336	-3.61852
	26	-19.1701	-3.51758
	27	-18.1902	-3.99844
	28	14.4568	16.7927
	29	-11.3456	10.3425
	30	22.2487	10.1922
	31	19.6748	11.6544
	32	1.62543	-4.55786
	33	-12.5132	10.5881
	34	-19.8986	-2.48023
	35	3.63069	-20.2952
	36	19.8569	14.4949
	37	-15.2149	12.1445
	38	3.89578	-10.7256
	39	7.53682	-18.0932
	40	8.07787	-10.244
	41	4.07682	-0.546601
	42	-0.541854	2.05735
	43	5.43004	-20.9995
	44	-18.3575	-0.0455059
	45	19.5838	9.73219
	46	4.74199	-10.0234
	47	-19.2699	-3.73409
	48	-13.8445	7.41471
	49	0.677676	-11.8353
	50	-18.5807	-2.13967
	51	-17.9955	-4.28017
	52	-21.6499	-2.85856
	53	-10.2175	11.4896
	54	20.444	12.975
	55	14.943	15.7651
	56	-12.247	9.8666
	57	20.1996	14.1348
	58	3.04239	-20.9617
	59	16.9751	14.8748
	60	-11.1614	14.1446
	61	-8.13162	11.989
	62	-22.336	-2.38888
	63	17.6236	10.8774
	64	4.04162	-20.8992
	65	2.88947	-13.6884
	66	3.81952	-3.5085
	67	6.07963	-19.1428
	68	1.2914	0.132927
	69	14.5741	12.5283
	70	19.7158	11.2737
	71	0.613373	-6.88454
	72	4.25704	-10.1183
	73	4.22182	-8.7517
	74	6.87367	-12.6309
	75	7.29208	-12.7528
	76	2.53585	-0.46105
	77	6.26164	-10.6
	78	21.7024	11.6293
	79	15.5799	9.43528
	80	1.38658	-0.42849
	81	-19.8497	-4.22518
	82	3.71072	0.350055
	83	5.17479	-16.6063
	84	5.92421	-14.572
	85	19.4235	8.70785
	86	2.31749	-10.4845
	87	21.357	13.871
	88	3.33913	-17.7709
	89	-17.5365	-4.38243
	90	-9.99728	11.3908
	91	6.54489	-6.48748
	92	5.15416	-6.85416
	93	3.37516	-0.385478
	94	-7.9745	10.7098
	95	20.8941	9.64297
	96	1.94323	2.3483
	97	-17.7705	1.36687
	98	2.35548	0.135814
	99	-12.9187	8.22656
	100	14.3826	16.4985
	101	5.02521	-16.055
	102	-7.2943	10.5516
	103	-12.7291	6.77376
	104	-17.985	0.984486
	105	8.29447	-9.24705
	106	0.096413	-6.05257
	107	-14.7177	11.8546
	108	1.36908	-6.55796
	109	3.79293	-9.34035
	110	0.420092	-14.8836
	111	-1.60593	-1.93461
	112	1.11121	-0.697776
	113	-1.62722	0.443532
	114	-0.533277	-3.27778
	115	-2.35034	-1.24704
	116	-18.7707	-1.41778
	117	-0.186394	-0.863972
	118	0.694362	-2.43811
	119	4.15847	-16.2505
	120	6.34084	-17.8962
	121	15.3859	15.6351
	122	21.4254	11.0571
	123	0.577584	-1.56021
	124	-17.3626	-0.679492
	125	16.6995	9.57586
	126	-10.3908	8.01927
	127	-10.6457	6.35509
	128	2.21852	0.251698
	129	18.749	13.4345
	130	2.836	-17.6389
	131	7.63253	-10.1991
	132	-10.1486	12.8933
	133	18.4333	8.53291
	134	2.48329	-11.7829
	135	1.09005	1.34794
	136	2.51899	0.565935
	137	-9.71468	11.0811
	138	-9.21742	4.58467
	139	2.75818	-17.8128
	140	4.2515	-6.22388
	141	16.6478	10.2519
	142	16.3024	11.2641
	143	-12.2442	5.69284
	144	4.11735	1.39361
	145	-14.6853	9.81895
	146	-5.14039	-7.06698
	147	-2.79205	-1.22686
	148	-13.6876	8.4858
	149	16.3118	14.4674
	150	0.604966	1.2017
	151	2.39588	-10.3659
	152	3.87621	-18.0023
	153	7.93322	-11.5081
	154	6.46766	-16.2079
	155	-21.3441	-4.15347
	156	14.096	15.4175
	157	2.08183	-19.8647
	158	2.7932	-3.80701
	159	2.64664	-2.15488
	160	-17.1081	-1.81659
	161	-17.2813	-1.94578
	162	-0.857181	1.35852
	163	-10.3159	10.4033
	164	-18.0776	-1.68772
	165	-17.9559	-2.2959
	166	7.45164	-6.07013
	167	1.00079	1.07525
	168	18.8097	9.88083
	169	0.690757	-12.0425
	170	-14.2029	10.8684
	171	2.04247	-15.5325
	172	0.875476	-4.58338
	173	-22.5442	-2.22809
	174	15.0788	14.8333
	175	20.906	11.3859
	176	2.63479	2.5491
	177	-18.6389	0.363109
	178	13.3999	17.5331
	179	16.8568	14.7222
	180	-17.7158	-1.23503
	181	-17.9237	-1.67432
	182	-16.4193	-1.28098
	183	-16.3313	2.73273
	184	1.592	-5.95293
	185	-1.04737	-5.30735
	186	1.02639	-5.3809
	187	-2.01366	-4.81204
	188	2.54389	-10.2632
	189	-14.2495	12.2775
	190	-7.62578	11.158
	191	7.0824	-17.8877
	192	-10.7134	3.65194
	193	2.16843	-16.795
	194	8.18266	-9.34009
	195	2.52721	-12.7316
	196	18.7029	10.8283
	197	3.71513	-19.4111
	198	6.3795	-14.0233
	199	-8.45326	7.3452
	200	2.76302	-16.7847
	201	16.1106	13.758
	202	4.11007	-17.7467
	203	13.5254	17.3872
	204	-10.0489	4.90192
	205	-19.4362	-1.52786
	206	-0.912435	-1.30071
	207	15.1241	15.1276
	208	-18.2419	-3.79696
	209	18.4551	10.5247
	210	21.6069	10.8669
	211	-10.0247	2.9336
	212	-10.6402	14.4693
	213	5.38533	-20.768
	214	-21.4019	-2.94737
	215	0.454685	-7.29211
	216	-14.0084	9.76744
	217	19.4024	14.4185
	218	-8.33935	9.04156
	219	-5.2389	-7.21454
	220	-18.5405	-3.27094
	221	14.4766	15.1107
	222	-12.2408	9.81879
	223	1.50458	0.370123
	224	20.6926	13.2331
	225	19.9966	12.3836
	226	21.4193	13.431
	227	-11.1086	14.1436
	228	7.90906	-12.1547
	229	-11.9412	8.7169
	230	4.11116	-1.66855
	231	-17.5543	0.214983
	232	-18.5945	-2.48888
	233	-21.4395	-4.50682
	234	2.86342	-12.2491
	235	-21.4874	-4.51162
	236	-14.6721	12.2624
	237	21.2664	13.2634
	238	-22.291	-2.41463
	239	-1.49088	-0.842744
	240	15.1847	14.6535
	241	1.07104	-3.7497
	242	3.4554	-15.5184
	243	19.61	10.0316
	244	6.77096	-11.6738
	245	4.04135	-5.08811
	246	5.12618	-21.4612
	247	-4.95293	-6.79577
	248	-11.6199	7.89588
	249	2.8245	-21.1453
	250	3.00313	-1.09049
	251	1.20036	1.46157
	252	-15.4972	11.0904
	253	-0.714423	1.15759
	254	-8.33786	12.1164
	255	0.169883	-3.42318
	256	-13.7765	11.0366
	257	-18.0135	-3.56452
	258	6.43149	-11.192
	259	2.70321	2.36894
	260	4.6803	-18.7915
	261	3.20968	-20.3242
	262	-8.99038	12.6935
	263	4.93272	-10.6796
	264	-10.2478	4.37861
	265	7.98496	-8.33748
	266	16.3305	13.2929
	267	1.3377	0.0835322
	268	-12.127	12.6313
	269	6.77328	-17.1899
	270	7.0004	-7.38593
	271	19.0526	13.9518
	272	3.80274	-3.34649
	273	3.84299	-21.5396
	274	2.2543	-19.3277
	275	4.60932	-8.14354
	276	7.3005	-7.23078
	277	17.8008	10.4676
	278	-9.70765	6.87021
	279	-3.34425	0.999
	280	0.571584	-6.39848
	281	21.3283	10.7458
	282	-13.6907	10.3171
	283	7.86834	-11.9992
	284	-8.53775	7.63434
	285	7.44894	-7.46675
	286	6.30871	-16.7063
	287	-9.2772	11.8227
	288	-10.169	12.0407
	289	2.27863	-18.256
	290	3.54069	0.170607
	291	5.52129	-20.2369
	292	-18.6972	-4.33981
	293	-16.532	2.51675
	294	2.11729	-5.37273
	295	0.91847	-6.71061
	296	6.36961	-11.9087
	297	1.75607	-9.99873
	298	-5.49913	-7.58058
	299	-0.134416	-8.43808
	300	-10.564	4.17977
	301	4.71229	-12.7284
	302	6.02768	-12.9774
	303	18.6187	10.823
	304	-13.2546	11.1766
	305	18.0989	10.1602
	306	-19.6338	-2.88872
	307	-18.5072	-0.707015
	308	-10.5884	3.58993
	309	3.49555	-5.90195
	310	4.71146	-8.70243
	311	0.421969	-5.23501
	312	-14.2432	11.6867
	313	-12.2587	12.7397
	314	2.51997	-6.01596
	315	-18.4255	-0.4323
	316	-1.79202	0.0538838
	317	17.6969	12.276
	318	3.31081	-10.0148
	319	-16.5145	2.4889
	320	1.29382	-3.96142
	321	0.918539	2.0409
	322	6.4008	-14.917
	323	4.97409	-20.6176
	324	21.6163	12.8042
	325	16.8965	10.3905
	326	20.3297	9.74831
	327	5.5293	-11.2808
	328	2.94476	-9.13411
	329	-12.5683	4.88794
	330	20.2969	13.5623
	331	6.1195	-15.4687
	332	-9.46978	7.56448
	333	16.1198	12.6929
	334	-13.3477	9.61161
	335	3.13687	-5.34943
	336	16.0773	9.55578
	337	21.481	13.3565
	338	-12.4107	13.1898
	339	17.8495	10.5862
	340	-14.0673	9.8004
	341	4.81698	-8.84507
	342	-19.7991	-2.93271
	343	13.4842	17.4114
	344	-12.7673	13.3598
	345	1.76733	2.05542
	346	0.748928	-4.16089
	347	-0.964742	-2.05219
	348	0.775621	-4.97605
	349	-10.6909	7.2078
	350	-14.8127	8.53119
	351	4.57899	-17.9867
	352	18.1878	11.3656
	353	5.50683	-8.92648
	354	3.87	-8.64871
	355	-8.56841	11.0589
	356	18.9655	9.42432
	357	-19.3003	-3.13992
	358	-21.9261	-2.67243
	359	19.0782	10.9108
	360	-12.267	10.1188
	361	3.5052	-4.3321
	362	-10.7177	13.5478
	363	3.50088	-15.0524
	364	-12.7132	7.94996
	365	-10.0829	10.9761
	366	3.79571	-18.4713
	367	0.0201481	-6.81503
	368	3.11356	-7.47491
	369	-10.6559	13.8469
	370	-11.4836	5.56925
	371	6.52401	-17.8574
	372	3.96098	-12.1657
	373	6.14995	-16.8495
	374	-8.71792	12.0466
	375	-9.97379	6.37922
	376	-3.56369	1.29035
	377	1.72756	-1.56039
	378	-10.9638	7.81386
	379	-8.24779	9.53925
	380	-11.1871	8.53159
	381	-19.0664	-1.75431
	382	-11.9289	13.5517
	383	15.9589	10.058
	384	0.111577	-4.92082
	385	4.70481	-9.65674
	386	7.29904	-7.73309
	387	19.5838	14.4179
	388	-16.5531	-1.66864
	389	5.37284	-15.9926
	390	-1.52227	-0.238402
	391	-13.39	11.5434
	392	-11.2426	9.50867
	393	20.2686	9.57968
	394	5.20309	-13.2087
	395	20.8984	14.2479
	396	-16.9787	-3.20754
	397	20.0409	11.581
	398	13.4984	17.3602
	399	2.57361	-19.9134
	400	-11.203	14.6811
	401	-2.56195	-1.45029
	402	7.68765	-8.30692
	403	1.58919	-2.43728
	404	0.270001	0.614762
	405	20.7888	10.9387
	406	-12.2644	7.05318
	407	17.0493	13.9255
	408	2.8234	2.75739
	409	-11.3524	14.3987
	410	6.42891	-10.1756
	411	1.07817	-0.817401
	412	-16.6654	-4.94481
	413	4.05142	0.712385
	414	-11.3707	12.7317
	415	17.6505	9.96269
	416	14.2398	15.7259
	417	2.92128	-5.1597
	418	4.62969	-19.5781
	419	17.2856	9.60569
	420	-9.63289	10.0501
	421	-21.1539	-3.92252
	422	14.2034	15.6942
	423	0.874193	-5.84877
	424	0.0633849	-8.03471
	425	-10.4952	5.13778
	426	1.76728	-9.69754
	427	-10.7225	10.0987
	428	-3.0185	-1.73751
	429	6.10962	-12.9609
	430	3.76186	-19.4696
	431	4.52702	-9.69898
	432	-9.60034	7.97919
	433	-1.04539	-6.05665
	434	5.10615	-20.9209
	435	3.30104	2.49885
	436	-11.5322	14.7982
	437	-15.1454	7.54942
	438	-1.80208	-4.01996
	439	-3.7539	1.23796
	440	3.42778	-15.6022
	441	-19.3064	-2.83103
	442	5.71959	-20.2822
	443	2.3088	-19.5665
	444	-10.2624	4.1187
	445	15.5394	14.3561
	446	-10.3025	4.73779
	447	5.11226	-12.9416
	448	-19.4624	-3.84154
	449	-0.967657	0.200552
	450	4.94542	-16.3317
	451	16.4326	10.8103
	452	16.0422	12.3597
	453	15.2057	15.3856
	454	0.524074	-15.1267
	455	-17.7368	-2.74762
	456	-12.9817	6.8613
	457	6.34385	-10.0305
	458	-14.0481	10.5657
	459	5.85611	-19.2469
	460	13.8125	15.5187
	461	-13.9816	9.57272
	462	3.04619	-4.48871
	463	2.75928	-21.0364
	464	5.09075	-15.2731
	465	-17.7922	0.879105
	466	-18.9127	0.24802
	467	2.13059	1.66119
	468	-14.0739	6.97844
	469	-11.8469	11.2747
	470	4.44442	-20.6658
	471	3.01691	-7.27139
	472	15.8635	10.8086
	473	-14.1689	8.99088
	474	20.3725	10.2734
	475	-12.1652	13.5284
	476	5.72268	-17.6478
	477	0.831159	-13.7172
	478	15.8144	12.9604
	479	-18.9643	0.430957
	480	13.9742	16.4283
	481	0.416345	-14.8953
	482	3.35007	-13.8676
	483	-11.1202	11.4325
	484	2.13908	-4.21258
	485	-11.0234	8.03104
	486	17.089	10.5628
	487	19.8187	10.3632
	488	-13.13	12.9646
	489	3.84086	-18.0365

## Sheet: Fig 3c
		Cluster	MYOCD	MYH11	ACTA2	CASQ2	CD36	RGS5	ABCC9	KLF4	SFRP4	MYH10	MMP2	CCND1	ANTXR1	SH3BGRL3
	average expression	1	0.86063	40.2373	79.7967	6.08374	0.170159	68.2807	0.458942	0.753161	0.056529	0.656399	0.0343419	0.992475	5.20707	1.63359
		2	0.130759	4.99099	18.6167	1.16753	6.77404	172.458	3.70829	0.655529	0.196551	0.500234	0.452769	1.7765	2.86813	1.95295
		3	0.081199	2.91157	8.89489	0.0610942	0	8.46457	0.0842276	3.02726	22.3206	4.31757	16.4622	1.00054	8.15498	3.1314
		5	0.0158651	29.8713	9.13984	0.00148543	0.965098	36.4181	0.0024823	0.207033	2.66644	11.3139	5.82234	30.3374	35.2312	44.2422
	percentage expressed	1	49.1667	98.3333	100	59.1667	2.5	98.3333	27.5	31.6667	1.66667	24.1667	5.83333	35.8333	81.6667	70.8333
		2	7.07965	45.1327	79.646	17.6991	37.1681	96.4602	71.6814	25.6637	7.9646	16.8142	14.1593	48.6726	67.2566	66.3717
		3	3.7037	30.5556	74.0741	6.48148	0	50	4.62963	66.6667	79.6296	80.5556	92.5926	46.2963	94.4444	78.7037
		5	1.78571	44.6429	46.4286	1.78571	10.7143	46.4286	1.78571	3.57143	19.6429	35.7143	28.5714	58.9286	80.3571	82.1429

[truncated: 24 more sheets: Fig 3d, Fig 3e, Fig 3f, Fig 3g, Fig 3h, Fig 4c and 4d, Fig 4e, Fig 4f, Fig 5b, Fig 5d, Fig 5e, Fig 5f , Fig 6c, Fig 6e , Supplementary Fig 1a, Supplementary Fig 3a, Supplementary Fig 3b , Supplementary Fig 6 , Supplementary Fig 9a, Supplementary Fig 9b …]
